# Supplementary material for: Identification of Missense Variants Affecting Carcass Traits for Hanwoo Precision Breeding
Source: Genes (Basel). 2023 Sep 22;14(10):1839. doi: 10.3390/genes14101839 (PMC10606632; doi:10.3390/genes14101839)
Supplement: Supplementary file 1 [file genes-14-01839-s001.zip]

Archive with 2 entries (2 files):
- Figure S1. QQ plot of exon-specific association studies on carcass traits.pdf
- Figure S2. Multiple sequence alignment and protein structure prediction models.pdf
